# Supplementary material for: Neonatal Hypoglycemia and Neurodevelopmental Outcomes—An Updated Systematic Review and Meta-Analysis
Source: Life (Basel). 2024 Dec 6;14(12):1618. doi: 10.3390/life14121618 (PMC11677687; doi:10.3390/life14121618)
Supplement: Supplementary file 1 [file life-14-01618-s001.zip]

Archive with 1 entries (1 files):
- life-3289338-supplementary.pdf
